# Supplementary material for: On the use of multi–objective evolutionary classifiers for breast cancer detection
Source: PLoS One. 2022 Jul 19;17(7):e0269950. doi: 10.1371/journal.pone.0269950 (PMC9295958; doi:10.1371/journal.pone.0269950)
Supplement: S1 Text — (TXT) [file pone.0269950.s001.txt]

Additional information can be found here: https://github.com/lauradiosan/MOGP
